# Supplementary material for: Mechanical Properties, Microstructure, and In Vitro Digestion of Transglutaminase-Crosslinked Whey Protein and Potato Protein Hydrolysate Composite Gels
Source: Foods. 2023 May 18;12(10):2040. doi: 10.3390/foods12102040 (PMC10217323; doi:10.3390/foods12102040)
Supplement: Supplementary file 1 [file foods-12-02040-s001.zip]

Archive with 1 entries (1 files):
- foods-2378554-supplementary.pdf
